# Supplementary material for: Development of a Melting-Curve-Based Multiplex Real-Time PCR Assay for the Simultaneous Detection of Viruses Causing Respiratory Infection
Source: Microorganisms. 2023 Nov 2;11(11):2692. doi: 10.3390/microorganisms11112692 (PMC10672821; doi:10.3390/microorganisms11112692)
Supplement: Supplementary file 1 [file microorganisms-11-02692-s001.zip]

Archive with 1 entries (1 files):
- microorganisms-2657792-supplementary.pdf
